# Supplementary material for: Precise Controlled Target Molecule Release through Light-Triggered Charge Reversal Bridged Polysilsesquioxane Nanoparticles
Source: Polymers (Basel). 2021 Jul 21;13(15):2392. doi: 10.3390/polym13152392 (PMC8346980; doi:10.3390/polym13152392)
Supplement: Supplementary file 1 [file polymers-13-02392-s001.zip]

Archive with 1 entries (1 files):
- polymers-1293326-supplementary.pdf
